# Supplementary material for: Analysis of molecular mechanism for acceleration of polyembryony using gene functional annotation pipeline in Copidosoma floridanum
Source: BMC Genomics. 2020 Feb 11;21:152. doi: 10.1186/s12864-020-6559-3 (PMC7014612; doi:10.1186/s12864-020-6559-3)
Supplement: Supplementary file 1 — Additional file 1: Table S1. C. floridanum genes assign to the human gene. Up-regulated genes and down-regulated genes were assigned to the human gene. These genes were used for gene set enrichment analysis. [file 12864_2020_6559_MOESM1_ESM.xlsx]

## Sheet: up_gene list
Gene_name	Ensembl IDs	C. floridanum_refseq IDs
ADRA1A	ENST00000354550
ADRA1A	ENST00000354550	ref|XM_014351211.1|
ADRA1A	ENST00000380573	ref|XM_014351212.2|
ANKRD44	ENST00000328737	ref|XM_014356505.1|
ANKRD44	ENST00000409919
ANKRD44	ENST00000409919	ref|XM_014353824.1|
ANXA5	ENST00000296511	ref|XM_014353284.1|
ANXA6	ENST00000354546	ref|XM_014362879.1|
ANXA6	ENST00000523714	ref|XM_014353284.1|
B3GALT1	ENST00000392690	ref|XM_014357135.1|
B3GALT1	ENST00000392690	ref|XM_014364493.1|
B3GALT1	ENST00000392690	ref|XM_014364494.1|
B3GALT1	ENST00000392690	ref|XM_014364495.1|
CDC25A	ENST00000302506	ref|XM_014352832.1|
CEBPA	ENST00000498907	ref|XM_014357621.1|
CFD	ENST00000632706	ref|XM_014363825.1|
CPAMD8	ENST00000388925	ref|XM_014350490.1|
CTDSPL2	ENST00000558373	ref|XM_014357836.2|
CTDSPL2	ENST00000558373	ref|XM_014357853.2|
CYP4F8	ENST00000622291	ref|XM_014350973.1|
DAPK1	ENST00000491893	ref|XM_023392685.1|
ELOVL4	ENST00000369816
ELOVL4	ENST00000369816	ref|XM_014354068.1|
EPS8	ENST00000543612	ref|XM_014348839.1|
FLNA	ENST00000610817	ref|XM_014351133.1|
FLT1	ENST00000282397
FLT1	ENST00000282397	ref|XM_014348490.1|
FLT1	ENST00000282397	ref|XM_023389508.1|
FLT1	ENST00000282397	ref|XM_023391805.1|
FLT1	ENST00000540678	ref|XM_023390108.1|
FLT1	ENST00000540678	ref|XM_023390868.1|
FLT1	ENST00000543394	ref|XM_014356861.1|
FLT1	ENST00000543394	ref|XM_023389324.1|
GPC4	ENST00000370828	ref|XM_014361265.1|
GPC6	ENST00000377047	ref|XM_014361265.1|
GPD2	ENST00000409125	ref|XM_014352281.1|
GPD2	ENST00000409125	ref|XM_014352282.1|
GRAP	ENST00000583020	ref|XM_023391760.1|
GTPBP2	ENST00000307126
GTPBP2	ENST00000307126	ref|XM_014348761.1|
GTPBP2	ENST00000307126	ref|XM_023389870.1|
LHX2	ENST00000446480	ref|XM_014364269.2|
MBOAT1	ENST00000324607	ref|XM_014361677.1|
PDCD11	ENST00000369797	ref|XM_023391620.1|
PLCB4	ENST00000278655	ref|XM_023389690.1|
PLCB4	ENST00000278655	ref|XM_023389691.1|
RPL32	ENST00000396957	ref|XM_014355542.1|
RPL32	ENST00000396957	ref|XM_014355543.1|
SCD	ENST00000370355	ref|XM_014352132.1|
SCD	ENST00000370355	ref|XM_014352133.1|
SCD	ENST00000370355	ref|XM_014352134.1|
SCD	ENST00000370355	ref|XM_014352356.1|
SCD	ENST00000370355	ref|XM_014352366.1|
SCD	ENST00000370355	ref|XM_014356628.1|
SERPINB3	ENST00000283752	ref|XM_014361288.1|
SMARCA4	ENST00000450717	ref|XM_014355196.1|
SMARCA4	ENST00000450717	ref|XM_014360493.1|
SMARCA4	ENST00000591595	ref|XM_014355196.1|
SPOP	ENST00000347630
SPOP	ENST00000347630	ref|XM_014348352.1|
SPOP	ENST00000347630	ref|XM_014348523.1|
SPOP	ENST00000347630	ref|XM_014359024.1|
SPOP	ENST00000347630	ref|XM_014360386.1|
SPOP	ENST00000347630	ref|XM_023390918.1|
SPOP	ENST00000347630	ref|XM_023391061.1|
SPOP	ENST00000347630	ref|XM_023392670.1|
SPOP	ENST00000393328
SPOP	ENST00000504102	ref|XM_014352482.1|
SPOP	ENST00000504102	ref|XM_014352483.1|
SPOP	ENST00000504102	ref|XM_014359771.1|
SPOP	ENST00000509079	ref|XM_014355124.1|
SRM	ENST00000376957	ref|XM_014360394.1|
SUMF1	ENST00000272902	ref|XM_014349358.1|
SUMF1	ENST00000405420	ref|XM_014359032.1|
TBXAS1	ENST00000448866	ref|XM_014357817.1|
XBP1	ENST00000344347	ref|XM_014349807.2|
XDH	ENST00000379416	ref|XM_014359368.1|
ZNF287	ENST00000395824
ZNF287	ENST00000395824	ref|XM_014360897.2|
ZNF528	ENST00000598479	ref|XM_014362548.1|
ZNF613	ENST00000601794
ZNF84	ENST00000327668
ZNF84	ENST00000327668	ref|XM_014355927.1|
ZNF84	ENST00000327668	ref|XM_014360464.1|
ZNF84	ENST00000327668	ref|XM_014360465.1|
ZNF84	ENST00000327668	ref|XM_014360897.2|
ZNF84	ENST00000327668	ref|XM_023390149.1|
ZNF84	ENST00000327668	ref|XM_023391520.1|
ZNF84	ENST00000392319
ZNF84	ENST00000392319	ref|XM_014354491.1|
ZNF84	ENST00000392319	ref|XM_014357106.1|
ZNF84	ENST00000392319	ref|XM_014363372.1|
ZNF84	ENST00000392319	ref|XM_023391560.1|
ZNF84	ENST00000539354	ref|XM_014356991.1|
ZNF84	ENST00000539354	ref|XM_023389367.1|
ZNF888	ENST00000638862
ZNF888	ENST00000638862	ref|XM_014354617.1|
ZNF888	ENST00000638862	ref|XM_014355645.1|
ZNF888	ENST00000638862	ref|XM_023392507.1|

## Sheet: down_idlist
Gene_name	Ensembl IDs	C. floridanum_refseq IDs
ABCA4	ENST00000370225	ref|XM_014350099.1|
ADRA1A	ENST00000354550
ADRA1A	ENST00000354550	ref|XM_014351211.1|
ADRA1A	ENST00000380573	ref|XM_014351212.2|
AUH	ENST00000375731	ref|XM_014348384.1|
BAHD1	ENST00000560846	ref|XM_023389163.1|
CAP2	ENST00000229922	ref|XM_014359086.1|
CAP2	ENST00000378990	ref|XM_014359086.1|
CD63	ENST00000549117	ref|XM_014349692.1|
CD63	ENST00000549117	ref|XM_014349791.1|
CD63	ENST00000549117	ref|XM_014349797.1|
CD63	ENST00000549117	ref|XM_014349869.1|
CD63	ENST00000549117	ref|XM_023389819.1|
CRISPLD2	ENST00000262424	ref|XM_014352543.1|
DOCK1	ENST00000623213	ref|XM_014352866.1|
EIF4ENIF1	ENST00000397523	ref|XM_014354037.1|
EIF4ENIF1	ENST00000397523	ref|XM_014354038.1|
FLT1	ENST00000282397
FLT1	ENST00000282397	ref|XM_014348490.1|
FLT1	ENST00000282397	ref|XM_023389508.1|
FLT1	ENST00000282397	ref|XM_023391805.1|
FLT1	ENST00000540678	ref|XM_023390108.1|
FLT1	ENST00000540678	ref|XM_023390868.1|
FLT1	ENST00000543394	ref|XM_014356861.1|
FLT1	ENST00000543394	ref|XM_023389324.1|
FOSL1	ENST00000534222	ref|XM_014350471.1|
FUT4	ENST00000358752	ref|XM_014363617.1|
HRH2	ENST00000231683	ref|XM_014364463.1|
HTR6	ENST00000289753	ref|XM_014362287.1|
ITGA4	ENST00000397033	ref|XM_023392821.1|
ITGA9	ENST00000264741	ref|XM_014352243.1|
ITGA9	ENST00000264741	ref|XM_023389587.1|
ITGA9	ENST00000422441	ref|XM_023389430.1|
ITGA9	ENST00000422441	ref|XM_023389443.1|
MAN2B1	ENST00000221363	ref|XM_014362568.1|
MAN2B1	ENST00000221363	ref|XM_014362569.1|
MAN2B1	ENST00000466794	ref|XM_014361317.1|
MAPKAPK2	ENST00000367103	ref|XM_014353267.1|
MAPKAPK2	ENST00000367103	ref|XM_014353281.1|
MPDZ	ENST00000381022	ref|XM_014352788.1|
MPDZ	ENST00000542806	ref|XM_023389437.1|
NPC1	ENST00000269228	ref|XM_023389761.1|
NPC1	ENST00000591051	ref|XM_014355699.2|
NPC1	ENST00000591051	ref|XM_023389733.1|
NPC1	ENST00000591051	ref|XM_023389761.1|
OSBP	ENST00000263847	ref|XM_014354056.1|
OSBP	ENST00000263847	ref|XM_014354057.1|
PAK2	ENST00000327134	ref|XM_014362823.1|
PAK2	ENST00000327134	ref|XM_023392346.1|
PLPP3	ENST00000371250	ref|XM_014348330.1|
PLPP3	ENST00000371250	ref|XM_014351438.1|
PNLIP	ENST00000369221	ref|XM_014363233.1|
PNLIP	ENST00000369221	ref|XM_014363364.2|
PNLIP	ENST00000369221	ref|XM_014363434.1|
POU4F3	ENST00000230732	ref|XM_014352932.1|
PTPN7	ENST00000477625	ref|XM_023390193.1|
PTPRA	ENST00000216877	ref|XM_014353913.1|
PTPRA	ENST00000356147	ref|XM_014361047.1|
PTPRS	ENST00000353284	ref|XM_023390193.1|
PTPRT	ENST00000373198	ref|XM_014361047.1|
RAB11FIP4	ENST00000394744	ref|XM_014360684.1|
RGS17	ENST00000206262	ref|XM_014363136.2|
SCD	ENST00000370355	ref|XM_014352132.1|
SCD	ENST00000370355	ref|XM_014352133.1|
SCD	ENST00000370355	ref|XM_014352134.1|
SCD	ENST00000370355	ref|XM_014352356.1|
SCD	ENST00000370355	ref|XM_014352366.1|
SCD	ENST00000370355	ref|XM_014356628.1|
SERPINB4	ENST00000341074	ref|XM_014349846.1|
SERPINB4	ENST00000341074	ref|XM_023389824.1|
SERPINB4	ENST00000341074	ref|XR_001338914.2|
SLC46A1	ENST00000584995	ref|XM_014363186.2|
SLC9A6	ENST00000630721	ref|XM_023389161.1|
SLC9A9	ENST00000316549	ref|XM_023389161.1|
SPOPL	ENST00000280098	ref|XM_014353650.1|
SPOPL	ENST00000280098	ref|XM_014357192.1|
SPOPL	ENST00000420679	ref|XM_014355233.1|
SPOPL	ENST00000420679	ref|XM_014355477.1|
SPOPL	ENST00000420679	ref|XM_014357190.1|
SPOPL	ENST00000420679	ref|XM_023390918.1|
SSH2	ENST00000269033	ref|XM_014360105.1|
UBP1	ENST00000283628	ref|XM_014357984.2|
UBP1	ENST00000283628	ref|XM_023390549.1|
WNK3	ENST00000620763	ref|XM_014362104.2|
ZNFX1	ENST00000371744	ref|XM_014360802.1|
ZNFX1	ENST00000371752
ZNFX1	ENST00000371752	ref|XM_014356866.1|
ZNFX1	ENST00000371752	ref|XM_014361914.1|
ZNFX1	ENST00000371754	ref|XM_014363867.1|
ZNFX1	ENST00000396105
ZNFX1	ENST00000396105	ref|XM_014356866.1|
ZNFX1	ENST00000396105	ref|XM_014360802.1|
ZNFX1	ENST00000396105	ref|XM_014360804.1|
ZNFX1	ENST00000396105	ref|XM_014363867.1|
ZNFX1	ENST00000455070
ZNFX1	ENST00000455070	ref|XM_014360804.1|
